# Supplementary material for: Novel Symmetrical Cage Compounds as Inhibitors of the Symmetrical MRP4-Efflux Pump for Anticancer Therapy
Source: Int J Mol Sci. 2021 May 12;22(10):5098. doi: 10.3390/ijms22105098 (PMC8150856; doi:10.3390/ijms22105098)
Supplement: Supplementary file 1 [file ijms-22-05098-s001.zip]

Archive with 1 entries (1 files):
- ijms-1152095-supplementary.pdf
